# Supplementary material for: Evaluation of Novel Benzo-Annelated 1,4-Dihydropyridines as Potential Inhibitors of Antibacterial Efflux Pumps in S. aureus and MRSA Strains
Source: Int J Mol Sci. 2026 Apr 23;27(9):3738. doi: 10.3390/ijms27093738 (PMC13164449; doi:10.3390/ijms27093738)
Supplement: Supplementary file 1 [file ijms-27-03738-s001.zip]

Archive with 1 entries (1 files):
- ijms-4212963-supplementary.pdf
